# Supplementary material for: Achieving health-promotion practice in primary care using a multifaceted implementation strategy: a non-randomized parallel group study
Source: Implement Sci Commun. 2025 Apr 7;6:36. doi: 10.1186/s43058-025-00723-y (PMC11977894; doi:10.1186/s43058-025-00723-y)
Supplement: Supplementary file 3 — Additional file 3: Descriptive statistics by matched Primary Healthcare Centers (A3) [file 43058_2025_723_MOESM3_ESM.xlsx]

## Sheet: SI2
PHC pair	Study phase	Units of observation	Healthcare visits		Sent out lifestyle questionnaires		Health-promoting activities		Mean uptake per 1000 visits		Crude uptake difference
		Month*	Interven.	Control	Interven.	Control	Interven.	Control	Interven.	Control	Per 1000 visits
Pair 1	Baseline	1	2358	2195	3	0	75	138	31.8	62.9	-31.1
		2	2922	3407	0	0	55	88	18.8	25.8	-7.0
		3	1875	1967	0	0	36	100	19.2	50.8	-31.6
		4	1856	1838	0	0	54	89	29.1	48.4	-19.3
		5	2232	2033	3	0	108	157	48.4	77.2	-28.8
		6	2631	2502	4	0	149	175	56.6	69.9	-13.3
		7	2258	2610	7	0	81	153	35.9	58.6	-22.7
	Phase total		16132	16552	17	0	558	900	34.6	54.4	-19.8
		Month	Interven.	Control	Interven.	Control	Interven.	Control	Interven.	Control	Per 1000 visits
	Active	1	2476	2577	6	0	72	141	29.1	54.7	-25.6
		2	2831	3078	8	0	113	139	39.9	45.2	-5.2
		3	2631	2956	4	0	91	181	34.6	61.2	-26.6
		4	2806	3070	2	0	136	157	48.5	51.1	-2.7
		5	2208	2568	0	0	88	92	39.9	35.8	4.0
		6	2279	2469	1	0	114	45	50.0	18.2	31.8
		7	2123	2585	15	0	99	99	46.6	38.3	8.3
		8	2738	3101	22	0	166	127	60.6	41.0	19.7
		9	2168	2571	29	0	140	120	64.6	46.7	17.9
		10	2458	2870	43	0	178	157	72.4	54.7	17.7
		11	2769	2536	98	0	190	104	68.6	41.0	27.6
		12	2518	2686	67	0	177	124	70.3	46.2	24.1
		13	2465	2530	157	0	150	145	60.9	57.3	3.5
	Phase total		32470	35597	452	0	1714	1631	52.8	45.8	7.0
		Month	Interven.	Control	Interven.	Control	Interven.	Control	Interven.	Control	Per 1000 visits
	Post	1	2296	2149	61	0	209	87	91.0	40.5	50.5
		2	2508	2681	44	0	261	176	104.1	65.6	38.4
		3	2245	2693	95	0	218	140	97.1	52.0	45.1
		4	2308	2528	134	0	252	169	109.2	66.9	42.3
		5	1875	1977	67	0	196	113	104.5	57.2	47.4
		6	2324	2312	96	0	207	113	89.1	48.9	40.2
		7	2065	2164	53	0	155	128	75.1	59.1	15.9
		8	2294	2481	57	0	164	148	71.5	59.7	11.8
		9	2394	2304	98	0	242	103	101.1	44.7	56.4
		10	1784	1751	26	0	126	46	70.6	26.3	44.4
	Phase total		22093	23040	731	0	2030	1223	91.9	53.1	38.8
Pair 2	Baseline	1	1207	1314	0	0	95	64	78.7	48.7	30.0
		2	1413	1174	0	0	184	54	130.2	46.0	84.2
		3	1480	1267	0	0	170	83	114.9	65.5	49.4
	Phase total		4100	3755	0	0	449	201	109.5	53.5	56.0
		Month	Interven.	Control	Interven.	Control	Interven.	Control	Interven.	Control	Per 1000 visits
	Active	1	1532	1273	4	3	119	98	77.7	77.0	0.7
		2	1564	1232	29	3	106	69	67.8	56.0	11.8
		3	1689	1283	33	1	137	79	81.1	61.6	19.5
		4	1471	953	35	1	126	56	85.7	58.8	26.9
		5	1305	1059	43	0	132	50	101.1	47.2	53.9
		6	1655	1252	40	1	162	9	97.9	7.2	90.7
		7	1862	1497	84	2	258	61	138.6	40.7	97.8
		8	1539	1081	65	6	177	78	115.0	72.2	42.9
		9	1671	1186	63	1	284	30	170.0	25.3	144.7
		10	1375	1039	35	7	206	126	149.8	121.3	28.5
		11	1473	1066	41	8	156	194	105.9	182.0	-76.1
		12	1569	1143	32	6	243	121	154.9	105.9	49.0
	Phase total		18705	14064	504	39	2106	971	112.6	69.0	43.5
		Month	Interven.	Control	Interven.	Control	Interven.	Control	Interven.	Control	Per 1000 visits
	Post	1	1418	853	35	5	184	147	129.8	172.3	-42.6
		2	1541	1167	63	8	203	129	131.7	110.5	21.2
		3	1479	1055	50	1	208	122	140.6	115.6	25.0
		4	1348	1139	64	3	237	96	175.8	84.3	91.5
		5	970	950	45	4	202	97	208.2	102.1	106.1
		6	1146	1260	24	0	143	157	124.8	124.6	0.2
		7	1179	1168	14	8	154	118	130.6	101.0	29.6
		8	1209	1308	10	8	149	147	123.2	112.4	10.9
		9	1224	1291	20	12	142	127	116.0	98.4	17.6
		10	911	1074	16	4	143	129	157.0	120.1	36.9
	Phase total		12425	11265	341	53	1765	1269	142.1	112.6	29.4
Pair 3	Baseline	1	2127	4232	0	0	24	136	11.3	32.1	-20.9
		2	2690	4454	0	0	36	89	13.4	20.0	-6.6
		3	2719	4722	0	0	39	96	14.3	20.3	-6.0
	Phase total		7536	13408	0	0	99	321	13.1	23.9	-10.8
		Month	Interven.	Control	Interven.	Control	Interven.	Control	Interven.	Control	Per 1000 visits
	Active	1	2916	5132	0	0	15	144	5.1	28.1	-22.9
		2	2955	4890	0	0	35	158	11.8	32.3	-20.5
		3	3073	5516	0	0	69	127	22.5	23.0	-0.6
		4	2441	4357	0	1	57	73	23.4	16.8	6.6
		5	2285	4021	0	0	29	92	12.7	22.9	-10.2
		6	2355	4382	0	0	28	85	11.9	19.4	-7.5
		7	3214	5337	0	0	62	121	19.3	22.7	-3.4
		8	2483	4419	1	0	62	81	25.0	18.3	6.6
		9	2413	4734	0	0	48	70	19.9	14.8	5.1
		10	2610	4616	20	10	54	146	20.7	31.6	-10.9
		11	2623	4767	65	18	63	206	24.0	43.2	-19.2
		12	2714	5117	59	28	151	266	55.6	52.0	3.7
		13	2355	4137	60	12	134	154	56.9	37.2	19.7
		14	2759	4754	72	17	146	150	52.9	31.6	21.4
		15	2241	4294	28	12	98	154	43.7	35.9	7.9
	Phase total		39437	70473	305	98	1051	2027	26.7	28.8	-2.1
		Month	Interven.	Control	Interven.	Control	Interven.	Control	Interven.	Control	Per 1000 visits
	Post	1	2696	4563	50	50	166	202	61.6	44.3	17.3
		2	2045	3352	40	40	189	165	92.4	49.2	43.2
		3	2469	3773	47	47	237	144	96.0	38.2	57.8
		4	2208	3622	29	13	167	230	75.6	63.5	12.1
		5	2418	3567	15	2	236	346	97.6	97.0	0.6
		6	2129	3781	13	0	138	254	64.8	67.2	-2.4
		7	1761	2733	8	0	107	134	60.8	49.0	11.7
	Phase total		15726	25391	202	152	1240	1475	78.9	58.1	20.8
Pair 4	Baseline	1	1586	1696	1	1	161	49	101.5	28.9	72.6
		2	1536	1680	0	0	104	35	67.7	20.8	46.9
		3	1655	1660	0	1	99	23	59.8	13.9	46.0
	Phase total		4777	5036	1	2	364	107	76.2	21.2	55.0
		Month	Interven.	Control	Interven.	Control	Interven.	Control	Interven	Control	Per 1000 visits
	Active	1	1311	1271	0	2	61	16	46.5	12.6	33.9
		2	1327	1341	15	2	101	39	76.1	29.1	47.0
		3	1443	1272	7	2	133	34	92.2	26.7	65.4
		4	1907	1627	9	1	221	49	115.9	30.1	85.8
		5	1509	1256	8	4	138	39	91.5	31.1	60.4
		6	1655	1533	8	4	187	107	113.0	69.8	43.2
		7	1519	1292	2	0	223	97	146.8	75.1	71.7
		8	1649	1531	15	0	294	76	178.3	49.6	128.6
		9	1623	1668	59	0	329	148	202.7	88.7	114.0
		10	1357	1345	35	0	292	85	215.2	63.2	152.0
		11	1375	1514	56	0	320	122	232.7	80.6	152.1
		12	1434	1358	50	0	316	101	220.4	74.4	146.0
	Phase total		18109	17008	264	0	2615	913	144.4	53.7	90.7
		Month	Interven.	Control	Interven.	Control	Interven.	Control	Interven.	Control	Per 1000 visits
	Post	1	1647	1645	52	1	439	108	266.5	65.7	200.9
		2	1306	1090	35	4	245	56	187.6	51.4	136.2
		3	1509	1340	23	4	224	69	148.4	51.5	97.0
		4	1418	1274	43	0	287	111	202.4	87.1	115.3
		5	1471	1330	72	0	412	88	280.1	66.2	213.9
		6	1548	1290	48	0	340	104	219.6	80.6	139.0
		7	726	1062	60	0	204	53	281.0	49.9	231.1
	Phase total		9625	9031	333	9	2151	589	223.5	65.2	158.3
Pair 5	Baseline	1	1891	2095	3	44	67	85	35.4	40.6	-5.1
		2	2014	2021	4	43	45	94	22.3	46.5	-24.2
		3	2134	2212	5	45	44	80	20.6	36.2	-15.5
		4	1909	1909	2	28	30	60	15.7	31.4	-15.7
		5	1943	1711	0	25	29	32	14.9	18.7	-3.8
	Phase total		9891	9948	14	185	215	351	21.7	35.3	-13.5
		Month	Interven.	Control	Interven.	Control	Interven.	Control	Interven.	Control	Per 1000 visits
	Active	1	2048	1747	0	11	51	51	24.9	29.2	-4.3
		2	2511	2317	1	10	97	73	38.6	31.5	7.1
		3	2075	1811	12	13	79	46	38.1	25.4	12.7
		4	2479	2173	21	17	117	67	47.2	30.8	16.4
		5	2341	1983	17	22	129	44	55.1	22.2	32.9
		6	2291	1931	108	9	118	24	51.5	12.4	39.1
		7	2341	2018	153	26	149	25	63.6	12.4	51.3
		8	2072	1855	109	8	135	20	65.2	10.8	54.4
		9	2378	1999	98	5	95	62	39.9	31.0	8.9
		10	2098	1945	127	1	113	71	53.9	36.5	17.4
		11	2019	2239	147	14	154	79	76.3	35.3	41.0
		12	1628	1827	105	9	116	67	71.3	36.7	34.6
	Phase total		26281	23845	898	145	1353	629	51.5	26.4	25.1
		Month	Interven.	Control	Interven.	Control	Interven.	Control	Interven.	Control	Per 1000 visits
	Post	1	2109	2286	67	7	115	83	54.5	36.3	18.2
		2	2028	2098	203	10	165	88	81.4	41.9	39.4
		3	1957	1993	166	13	137	96	70.0	48.2	21.8
		4	1974	1969	135	26	122	78	61.8	39.6	22.2
		5	1570	1673	97	8	65	38	41.4	22.7	18.7
	Phase total		9638	10019	668	64	604	383	62.7	38.2	24.4
* Summer months excluded
