# Supplementary material for: Achieving health-promotion practice in primary care using a multifaceted implementation strategy: a non-randomized parallel group study
Source: Implement Sci Commun. 2025 Apr 7;6:36. doi: 10.1186/s43058-025-00723-y (PMC11977894; doi:10.1186/s43058-025-00723-y)
Supplement: Supplementary file 4 — Additional file 4: Rate of rate ratios (RRR) and lower and upper 95% confidence limits per study month (A4) [file 43058_2025_723_MOESM4_ESM.xlsx]

## Sheet: SI3
Rate of rate ratios (RRR) and lower and upper 95% confidence limits per study month.
Month since start	Ratio of rate ratios	Asymp.LCL	Asymp.UCL
0	1	1	1
0	1	1	1
1	1.07	1.04	1.11
2	1.15	1.07	1.23
3	1.23	1.11	1.36
4	1.32	1.15	1.50
5	1.41	1.20	1.65
6	1.50	1.25	1.80
7	1.59	1.30	1.94
8	1.68	1.36	2.08
9	1.77	1.42	2.20
10	1.85	1.49	2.32
11	1.93	1.55	2.41
12	2.00	1.59	2.51
13	1.93	1.56	2.39
14	1.85	1.49	2.31
15	1.78	1.40	2.26
16	1.73	1.34	2.23
17	1.69	1.30	2.20
18	1.69	1.31	2.18
