# Supplementary material for: Achieving health-promotion practice in primary care using a multifaceted implementation strategy: a non-randomized parallel group study
Source: Implement Sci Commun. 2025 Apr 7;6:36. doi: 10.1186/s43058-025-00723-y (PMC11977894; doi:10.1186/s43058-025-00723-y)
Supplement: Supplementary file 5 — Additional file 5: Predicted monthly uptake rate per 1000 visits by study group and lower and upper 95% confidence limits (A5) [file 43058_2025_723_MOESM5_ESM.xlsx]

## Sheet: SI4
Predicted monthly uptake rate per 1000 visits by study group and lower and upper 95% confidence limits.
Intervention	Study month	Uptake	asymp.LCL	asymp.UCL
No	-6	43.54	29.57	64.11
Yes	-6	42.71	29.11	62.65
No	-5	43.54	29.57	64.11
Yes	-5	42.71	29.11	62.65
No	-4	43.54	29.57	64.11
Yes	-4	42.71	29.11	62.65
No	-3	43.54	29.57	64.11
Yes	-3	42.71	29.11	62.65
No	-2	43.54	29.57	64.11
Yes	-2	42.70	29.11	62.65
No	-1	43.54	29.57	64.11
Yes	-1	42.71	29.11	62.65
No	0	43.54	29.57	64.11
Yes	0	42.71	29.11	62.65
No	1	42.84	30.21	60.75
Yes	1	45.05	31.86	63.68
No	2	42.17	30.82	57.69
Yes	2	47.53	34.82	64.87
No	3	41.59	31.42	55.05
Yes	3	50.21	38.00	66.34
No	4	41.19	32.05	52.93
Yes	4	53.20	41.45	68.28
No	5	41.04	32.74	51.44
Yes	5	56.60	45.20	70.86
No	6	41.22	33.53	50.68
Yes	6	60.55	49.32	74.34
No	7	41.83	34.47	50.77
Yes	7	65.24	53.87	79.00
No	8	42.97	35.63	51.84
Yes	8	70.88	58.96	85.20
No	9	44.78	37.10	54.05
Yes	9	77.76	64.74	93.40
No	10	47.43	39.00	57.67
Yes	10	86.27	71.41	104.22
No	11	51.16	41.50	63.07
Yes	11	96.92	79.24	118.55
No	12	56.28	44.75	70.79
Yes	12	110.37	88.50	137.65
No	13	57.04	44.85	72.53
Yes	13	107.92	85.34	136.46
No	14	58.62	45.04	76.29
Yes	14	106.59	82.38	137.92
No	15	60.48	45.11	81.10
Yes	15	105.78	79.49	140.75
No	16	61.89	44.74	85.62
Yes	16	104.83	76.50	143.66
No	17	62.08	43.58	88.42
Yes	17	103.13	73.11	145.48
No	18	60.49	41.28	88.63
Yes	18	100.25	69.01	145.63
